# Supplementary material for: A Pair of Multifunctional Cu(II)–Dy(III) Enantiomers with Zero–Field Single–Molecule Magnet Behaviors, Proton Conduction Properties and Magneto–Optical Faraday Effects
Source: Molecules. 2023 Nov 9;28(22):7506. doi: 10.3390/molecules28227506 (PMC10673516; doi:10.3390/molecules28227506)
Supplement: Supplementary file 1 [file molecules-28-07506-s001.zip]

Archive with 1 entries (1 files):
- molecules-2682356-supplementary.pdf
